# Supplementary material for: How Expectations and Trust in Telemedicine Contribute to Older Adults’ Sense of Control: An Empirical Study
Source: Healthcare (Basel). 2024 Aug 23;12(17):1685. doi: 10.3390/healthcare12171685 (PMC11394832; doi:10.3390/healthcare12171685)
Supplement: Supplementary file 1 [file healthcare-12-01685-s001.zip]

Archive with 1 entries (1 files):
- healthcare-3136532-supplementary.pdf
